# Supplementary material for: Support vector machine (SVM) based multiclass prediction with basic statistical analysis of plasminogen activators
Source: BMC Res Notes. 2014 Jan 27;7:63. doi: 10.1186/1756-0500-7-63 (PMC3924408; doi:10.1186/1756-0500-7-63)
Supplement: Additional file 5 — The list of new and unknown of Pg-activator sequences, which was not in our dataset, predicted as Pg-activators in our all models (AC, DC, PSSM and Hybrid). [file 1756-0500-7-63-S5.xls]

## Sheet: Sheet1
Entry	Entry name	Status	Protein names	Gene names	Organism	Length	has plasmino
P34955	A1AT_BOVIN	reviewed	Alpha-1-antiproteinase (Alpha-1-antitrypsin) (Alpha-1-proteinase inhibitor) (Serpin A1)	SERPINA1 PI	Bos taurus (Bovine)	416
O00394	A1AT_CHLAE	reviewed	Alpha-1-antitrypsin (Alpha-1 protease inhibitor) (Alpha-1-antiproteinase) (Serpin A1) (Fragment)	SERPINA1	Chlorocebus aethiops (Green monkey) (Cercopithecus aethiops)	396
P01009	A1AT_HUMAN	reviewed	Alpha-1-antitrypsin (Alpha-1 protease inhibitor) (Alpha-1-antiproteinase) (Serpin A1) [Cleaved into: Short peptide from AAT (SPAAT)]	SERPINA1 AAT PI PRO0684 PRO2209	Homo sapiens (Human)	418
P01010	A1AT_PAPAN	reviewed	Alpha-1-antitrypsin (AAT) (Alpha-1 protease inhibitor) (Alpha-1-antiproteinase) (Serpin A1) (Fragment)	SERPINA1 PI	Papio anubis (Olive baboon)	409
Q5RCW5	A1AT_PONAB	reviewed	Alpha-1-antitrypsin (Alpha-1 protease inhibitor) (Alpha-1-antiproteinase) (Serpin A1)	SERPINA1	Pongo abelii (Sumatran orangutan) (Pongo pygmaeus abelii)	418
P08519	APOA_HUMAN	reviewed	Apolipoprotein(a) (Apo(a)) (Lp(a)) (EC 3.4.21.-)	LPA	Homo sapiens (Human)	4548
P14417	APOA_MACMU	reviewed	Apolipoprotein(a) (Apo(a)) (Lp(a)) (EC 3.4.21.-) (Fragment)	LPA	Macaca mulatta (Rhesus macaque)	1420
O75173	ATS4_HUMAN	reviewed	A disintegrin and metalloproteinase with thrombospondin motifs 4 (ADAM-TS 4) (ADAM-TS4) (ADAMTS-4) (EC 3.4.24.82) (ADMP-1) (Aggrecanase-1)	ADAMTS4 KIAA0688 UNQ769/PRO1563	Homo sapiens (Human)	837
P07858	CATB_HUMAN	reviewed	Cathepsin B (EC 3.4.22.1) (APP secretase) (APPS) (Cathepsin B1) [Cleaved into: Cathepsin B light chain; Cathepsin B heavy chain]	CTSB CPSB	Homo sapiens (Human)	339
P09943	IDE3_ERYCA	reviewed	Trypsin inhibitor DE-3		Erythrina caffra (Kaffir tree) (Coastal coral tree)	172
P05154	IPSP_HUMAN	reviewed	Plasma serine protease inhibitor (Acrosomal serine protease inhibitor) (Plasminogen activator inhibitor 3) (PAI-3) (PAI3) (Protein C inhibitor) (PCI) (Serpin A5)	SERPINA5 PCI PLANH3 PROCI	Homo sapiens (Human)	406
P70458	IPSP_MOUSE	reviewed	Plasma serine protease inhibitor (Plasminogen activator inhibitor 3) (PAI-3) (PAI3) (Protein C inhibitor) (PCI) (Serpin A5)	Serpina5 Pci	Mus musculus (Mouse)	405
P07288	KLK3_HUMAN	reviewed	Prostate-specific antigen (PSA) (EC 3.4.21.77) (Gamma-seminoprotein) (Seminin) (Kallikrein-3) (P-30 antigen) (Semenogelase)	KLK3 APS	Homo sapiens (Human)	261
A2ARV4	LRP2_MOUSE	reviewed	Low-density lipoprotein receptor-related protein 2 (LRP-2) (Glycoprotein 330) (gp330) (Megalin)	Lrp2	Mus musculus (Mouse)	4660
P98158	LRP2_RAT	reviewed	Low-density lipoprotein receptor-related protein 2 (LRP-2) (Glycoprotein 330) (gp330) (Megalin)	Lrp2	Rattus norvegicus (Rat)	4660
Q90935	NEUS_CHICK	reviewed	Neuroserpin (Axonin-2) (Peptidase inhibitor 12) (PI-12) (Serpin I1)	SERPINI1 PI12	Gallus gallus (Chicken)	410
Q99574	NEUS_HUMAN	reviewed	Neuroserpin (Peptidase inhibitor 12) (PI-12) (Serpin I1)	SERPINI1 PI12	Homo sapiens (Human)	410
P50449	PAI1_NEOVI	reviewed	Plasminogen activator inhibitor 1 (PAI) (PAI-1) (Endothelial plasminogen activator inhibitor) (Serpin E1)	SERPINE1 PAI-1 PAI1 PLANH1	Neovison vison (American mink) (Mustela vison)	400	1
P13696	PEBP1_BOVIN	reviewed	Phosphatidylethanolamine-binding protein 1 (PEBP-1) (Basic cytosolic 21 kDa protein) (HCNPpp) [Cleaved into: Hippocampal cholinergic neurostimulating peptide (HCNP)]	PEBP1 PBP PEBP	Bos taurus (Bovine)	187
Q3YIX4	PEBP1_CANFA	reviewed	Phosphatidylethanolamine-binding protein 1 (PEBP-1) (HCNPpp) (Raf kinase inhibitor protein) (RKIP) [Cleaved into: Hippocampal cholinergic neurostimulating peptide (HCNP)]	PEBP1 PBP	Canis familiaris (Dog) (Canis lupus familiaris)	187
P30086	PEBP1_HUMAN	reviewed	Phosphatidylethanolamine-binding protein 1 (PEBP-1) (HCNPpp) (Neuropolypeptide h3) (Prostatic-binding protein) (Raf kinase inhibitor protein) (RKIP) [Cleaved into: Hippocampal cholinergic neurostimulating peptide (HCNP)]	PEBP1 PBP PEBP	Homo sapiens (Human)	187
P48737	PEBP1_MACFA	reviewed	Phosphatidylethanolamine-binding protein 1 (PEBP-1) (HCNPpp) [Cleaved into: Hippocampal cholinergic neurostimulating peptide (HCNP)]	PEBP1 PBP PEBP	Macaca fascicularis (Crab-eating macaque) (Cynomolgus monkey)	187
P70296	PEBP1_MOUSE	reviewed	Phosphatidylethanolamine-binding protein 1 (PEBP-1) (HCNPpp) [Cleaved into: Hippocampal cholinergic neurostimulating peptide (HCNP)]	Pebp1 Pbp Pebp	Mus musculus (Mouse)	187
Q5R4R0	PEBP1_PONAB	reviewed	Phosphatidylethanolamine-binding protein 1 (PEBP-1) (HCNPpp) [Cleaved into: Hippocampal cholinergic neurostimulating peptide (HCNP)]	PEBP1 PBP	Pongo abelii (Sumatran orangutan) (Pongo pygmaeus abelii)	187
Q8MK67	PEBP1_RABIT	reviewed	Phosphatidylethanolamine-binding protein 1 (PEBP-1) (HCNPpp) [Cleaved into: Hippocampal cholinergic neurostimulating peptide (HCNP)]	PEBP1 PBP	Oryctolagus cuniculus (Rabbit)	187
Q7LZI2	PLIA_NAJKA	reviewed	Phospholipase A2 inhibitor 25 kDa subunit (gamma-PLI)		Naja kaouthia (Monocled cobra) (Naja siamensis)	185
Q2L4Q9	PRS53_HUMAN	reviewed	Serine protease 53 (EC 3.4.21.-) (Polyserine protease 3) (Polyserase-3)	PRSS53	Homo sapiens (Human)	553
Q571E5	PRS53_MOUSE	reviewed	Serine protease 53 (EC 3.4.21.-) (Polyserine protease 3) (Polyserase-3)	Prss53	Mus musculus (Mouse)	552
O55006	ROB1_RAT	reviewed	Protein RoBo-1 (Rodent bone protein)		Rattus norvegicus (Rat)	240
Q8TDM5	SACA4_HUMAN	reviewed	Sperm acrosome membrane-associated protein 4 (Sperm acrosomal membrane-associated protein 14)	SPACA4 SAMP14 UNQ3046/PRO9862	Homo sapiens (Human)	124
Q5EA25	SRPX2_BOVIN	reviewed	Sushi repeat-containing protein SRPX2	SRPX2	Bos taurus (Bovine)	465
O60687	SRPX2_HUMAN	reviewed	Sushi repeat-containing protein SRPX2	SRPX2 SRPUL	Homo sapiens (Human)	465
Q8R054	SRPX2_MOUSE	reviewed	Sushi repeat-containing protein SRPX2	Srpx2	Mus musculus (Mouse)	467
Q9GK79	UPAR_CHLAE	reviewed	Urokinase plasminogen activator surface receptor (U-PAR) (uPAR) (CD antigen CD87)	PLAUR UPAR	Chlorocebus aethiops (Green monkey) (Cercopithecus aethiops)	335	1
P98119	URT1_DESRO	reviewed	Salivary plasminogen activator alpha 1 (EC 3.4.21.68) (DSPA alpha-1)		Desmodus rotundus (Vampire bat)	477	1
P15638	URT2_DESRO	reviewed	Salivary plasminogen activator alpha 2 (EC 3.4.21.68) (BAT-PA) (DSPA alpha-2) (T-plasminogen activator)		Desmodus rotundus (Vampire bat)	477	1
P98121	URTB_DESRO	reviewed	Salivary plasminogen activator beta (EC 3.4.21.68) (DSPA beta)		Desmodus rotundus (Vampire bat)	431	1
P49150	URTG_DESRO	reviewed	Salivary plasminogen activator gamma (EC 3.4.21.68) (DSPA gamma)		Desmodus rotundus (Vampire bat)	394	1
Q9YGJ9	VSPH2_GLOBR	reviewed	Snake venom serine protease Haly-2 (SVSP) (EC 3.4.21.-)		Gloydius brevicaudus (Korean slamosa snake) (Agkistrodon halys brevicaudus)	257
E7R609	E7R609_PICAD	unreviewed	Plasminogen activator, urokinase	HPODL_2032	Pichia angusta (strain ATCC 26012 / NRRL Y-7560 / DL-1) (Yeast) (Hansenula polymorpha)	297	1
K4DI88	K4DI88_HUMAN	unreviewed	Plasminogen activator, tissue, isoform CRA_a (Tissue-type plasminogen activator chain A)	PLAT hCG_17154	Homo sapiens (Human)	293	1
B4DN26	B4DN26_HUMAN	unreviewed	Tissue-type plasminogen activator chain A (cDNA FLJ59355, highly similar to Tissue-type plasminogen activator (EC 3.4.21.68))	PLAT	Homo sapiens (Human)	473	1
B4DNJ1	B4DNJ1_HUMAN	unreviewed	Tissue-type plasminogen activator chain A (cDNA FLJ59358, highly similar to Tissue-type plasminogen activator (EC 3.4.21.68))	PLAT	Homo sapiens (Human)	436	1
B4DV92	B4DV92_HUMAN	unreviewed	cDNA FLJ59440, highly similar to Tissue-type plasminogen activator (EC3.4.21.68)		Homo sapiens (Human)	499	1
E7ESM2	E7ESM2_HUMAN	unreviewed	Urokinase-type plasminogen activator chain B	PLAU	Homo sapiens (Human)	395	1
B7ZAB0	B7ZAB0_HUMAN	unreviewed	cDNA, FLJ79124, highly similar to Plasminogen activator inhibitor 1		Homo sapiens (Human)	335	1
E7EPJ9	E7EPJ9_HUMAN	unreviewed	Plasminogen activator inhibitor 2 (Fragment)	SERPINB2	Homo sapiens (Human)	161	1
M0R1I2	M0R1I2_HUMAN	unreviewed	Urokinase plasminogen activator surface receptor	PLAUR	Homo sapiens (Human)	286	1
E7ERB5	E7ERB5_HUMAN	unreviewed	Plasminogen activator inhibitor 2 (Fragment)	SERPINB2	Homo sapiens (Human)	132	1
E7ET40	E7ET40_HUMAN	unreviewed	Urokinase-type plasminogen activator chain B	PLAU	Homo sapiens (Human)	414	1
B4DRD3	B4DRD3_HUMAN	unreviewed	cDNA FLJ58123, highly similar to Tissue-type plasminogen activator (EC 3.4.21.68)		Homo sapiens (Human)	520	1
B7Z1D9	B7Z1D9_HUMAN	unreviewed	cDNA FLJ61097, highly similar to Plasminogen activator inhibitor 1		Homo sapiens (Human)	179	1
M0R0H5	M0R0H5_HUMAN	unreviewed	Urokinase plasminogen activator surface receptor (Fragment)	PLAUR	Homo sapiens (Human)	153	1
M0QYR6	M0QYR6_HUMAN	unreviewed	Urokinase plasminogen activator surface receptor (Fragment)	PLAUR	Homo sapiens (Human)	226	1
B7Z4X6	B7Z4X6_HUMAN	unreviewed	cDNA FLJ51012, highly similar to Plasminogen activator inhibitor 1		Homo sapiens (Human)	335	1
B8ZX62	B8ZX62_HUMAN	unreviewed	Tissue plasminogen activator	PLAT	Homo sapiens (Human)	562	1
E7ESF4	E7ESF4_HUMAN	unreviewed	Tissue-type plasminogen activator chain A	PLAT	Homo sapiens (Human)	499	1
M0R0Y4	M0R0Y4_HUMAN	unreviewed	Urokinase plasminogen activator surface receptor (Fragment)	PLAUR	Homo sapiens (Human)	185	1
S4R3G7	S4R3G7_HUMAN	unreviewed	Urokinase-type plasminogen activator (Fragment)	PLAU	Homo sapiens (Human)	106	1
Q8NG20	Q8NG20_HUMAN	unreviewed	Plasminogen/activator kringle		Homo sapiens (Human)	90	1
M0QYS6	M0QYS6_HUMAN	unreviewed	Urokinase plasminogen activator surface receptor (Fragment)	PLAUR	Homo sapiens (Human)	133	1
Q9UPI5	Q9UPI5_HUMAN	unreviewed	U-plasminogen activator receptor form 2-human [AA 1-206] (Fragment)	PLAUR	Homo sapiens (Human)	251	1
E5RHG4	E5RHG4_HUMAN	unreviewed	Tissue-type plasminogen activator chain A (Fragment)	PLAT	Homo sapiens (Human)	157	1
E5RGA1	E5RGA1_HUMAN	unreviewed	Tissue-type plasminogen activator chain A (Fragment)	PLAT	Homo sapiens (Human)	178	1
O96899	O96899_SCOSU	unreviewed	Plasminogen activator sPA		Scolopendra subspinipes (Vietnamese centipede)	277	1
E0VIF7	E0VIF7_PEDHC	unreviewed	Salivary plasminogen activator beta, putative (EC 3.4.21.4)	Phum_PHUM227210	Pediculus humanus subsp. corporis (Body louse)	722	1
B0WYV9	B0WYV9_CULQU	unreviewed	Plasminogen activator inhibitor 1	CpipJ_CPIJ011718	Culex quinquefasciatus (Southern house mosquito) (Culex pungens)	449	1
B1P1U9	B1P1U9_ARTSF	unreviewed	Plasminogen activator inhibitor-1 (Fragment)		Artemia franciscana (Brine shrimp) (Artemia sanfranciscana)	44	1
C5LKC0	C5LKC0_PERM5	unreviewed	Plasminogen activator inhibitor 1, putative	Pmar_PMAR010546	Perkinsus marinus (strain ATCC 50983 / TXsc)	200	1
B6A8G6	B6A8G6_HELAM	unreviewed	Tissue plasminogen activator (Fragment)		Helicoverpa armigera (Cotton bollworm) (Heliothis armigera)	40	1
H2QW33	H2QW33_PANTR	unreviewed	Plasminogen activator, tissue (Uncharacterized protein)	PLAT	Pan troglodytes (Chimpanzee)	562	1
U3D7C3	U3D7C3_CALJA	unreviewed	Plasminogen activator inhibitor 1 isoform 1	SERPINE1	Callithrix jacchus (White-tufted-ear marmoset)	402	1
U3FH91	U3FH91_CALJA	unreviewed	Plasminogen activator inhibitor 1 isoform 1	SERPINE1	Callithrix jacchus (White-tufted-ear marmoset)	402	1
G7MZ73	G7MZ73_MACMU	unreviewed	Tissue-type plasminogen activator (Tissue-type plasminogen activator isoform 1 preproprotein)	PLAT EGK_18889	Macaca mulatta (Rhesus macaque)	562	1
F6TUX3	F6TUX3_CALJA	unreviewed	Tissue-type plasminogen activator isoform 1 preproprotein (Uncharacterized protein)	PLAT	Callithrix jacchus (White-tufted-ear marmoset)	563	1
K7CJD2	K7CJD2_PANTR	unreviewed	Plasminogen activator, urokinase	PLAU	Pan troglodytes (Chimpanzee)	431	1
F6QW88	F6QW88_CALJA	unreviewed	Uncharacterized protein (Urokinase plasminogen activator surface receptor isoform 1)	PLAUR	Callithrix jacchus (White-tufted-ear marmoset)	336	1
F7HXM8	F7HXM8_CALJA	unreviewed	Uncharacterized protein (Urokinase-type plasminogen activator isoform 1 preproprotein)	PLAU	Callithrix jacchus (White-tufted-ear marmoset)	430	1
I0FSN7	I0FSN7_MACMU	unreviewed	Urokinase plasminogen activator surface receptor isoform 1	PLAUR	Macaca mulatta (Rhesus macaque)	335	1
K7CKI8	K7CKI8_PANTR	unreviewed	Plasminogen activator, urokinase receptor	PLAUR	Pan troglodytes (Chimpanzee)	281	1
K6ZFN7	K6ZFN7_PANTR	unreviewed	Plasminogen activator, urokinase receptor	PLAUR	Pan troglodytes (Chimpanzee)	335	1
K7AUQ7	K7AUQ7_PANTR	unreviewed	Plasminogen activator, urokinase receptor	PLAUR	Pan troglodytes (Chimpanzee)	290	1
G9KH01	G9KH01_MUSPF	unreviewed	Plasminogen activator, urokinase (Uncharacterized protein) (Fragment)	PLAU	Mustela putorius furo (European domestic ferret) (Mustela furo)	432	1
T0NM94	T0NM94_9CETA	unreviewed	Tissue-type plasminogen activator	CB1_001095044	Camelus ferus (Wild Bactrian camel)	511	1
S7MD45	S7MD45_MYOBR	unreviewed	Tissue-type plasminogen activator	D623_10030525	Myotis brandtii (Brandt's bat)	564	1
S7MMW2	S7MMW2_MYOBR	unreviewed	Plasminogen activator inhibitor 2	D623_10034152	Myotis brandtii (Brandt's bat)	414	1
S9YZU1	S9YZU1_9CETA	unreviewed	Urokinase-type plasminogen activator-like protein	CB1_000110016	Camelus ferus (Wild Bactrian camel)	438	1
S7PFK6	S7PFK6_MYOBR	unreviewed	Urokinase-type plasminogen activator	D623_10029146	Myotis brandtii (Brandt's bat)	342	1
S7NU48	S7NU48_MYOBR	unreviewed	Urokinase plasminogen activator surface receptor (Fragment)	D623_10005594	Myotis brandtii (Brandt's bat)	330	1
S9YLG4	S9YLG4_9CETA	unreviewed	Plasminogen activator, urokinase receptor isoform 1-like protein	CB1_000185013	Camelus ferus (Wild Bactrian camel)	207	1
G7NKU9	G7NKU9_MACMU	unreviewed	Plasminogen activator inhibitor 2	EGK_09750	Macaca mulatta (Rhesus macaque)	415	1
H9FVV9	H9FVV9_MACMU	unreviewed	Tissue-type plasminogen activator isoform 1 preproprotein	PLAT	Macaca mulatta (Rhesus macaque)	562	1
G9KH00	G9KH00_MUSPF	unreviewed	Plasminogen activator, tissue (Fragment)		Mustela putorius furo (European domestic ferret) (Mustela furo)	525	1
G9KH02	G9KH02_MUSPF	unreviewed	Plasminogen activator, urokinase receptor (Fragment)		Mustela putorius furo (European domestic ferret) (Mustela furo)	324	1
L9L8W6	L9L8W6_TUPCH	unreviewed	Tissue-type plasminogen activator	TREES_T100019200	Tupaia chinensis (Chinese tree shrew)	514	1
L9L9C5	L9L9C5_TUPCH	unreviewed	Plasminogen activator inhibitor 2	TREES_T100000243	Tupaia chinensis (Chinese tree shrew)	383	1
L8Y529	L8Y529_TUPCH	unreviewed	Urokinase-type plasminogen activator	TREES_T100020048	Tupaia chinensis (Chinese tree shrew)	453	1
B6DMH5	B6DMH5_DIAYO	unreviewed	Plasminogen activator (Fragment)	PLAT	Diaemus youngi (White-winged vampire bat)	498	1
Q08DC0	Q08DC0_BOVIN	unreviewed	Serpin peptidase inhibitor, clade E (Nexin, plasminogen activator inhibitor type 1), member 2	SERPINE2	Bos taurus (Bovine)	397	1
Q95L58	Q95L58_BOVIN	unreviewed	Plasminogen activator inhibitor-2 (Fragment)		Bos taurus (Bovine)	147	1
Q9MZF7	Q9MZF7_BOVIN	unreviewed	Tissue plasminogen activator (Fragment)	PLAT	Bos taurus (Bovine)	39	1
D4N532	D4N532_SHEEP	unreviewed	Plasminogen activator inhibitor type 1	PAI-1	Ovis aries (Sheep)	402	1
D4N533	D4N533_SHEEP	unreviewed	Plasminogen activator inhibitor type 2	PAI-2	Ovis aries (Sheep)	416	1
H2PQ70	H2PQ70_PONAB	unreviewed	Tissue-type plasminogen activator	PLAT	Pongo abelii (Sumatran orangutan) (Pongo pygmaeus abelii)	536	1
H2PQ69	H2PQ69_PONAB	unreviewed	Tissue-type plasminogen activator (Fragment)	PLAT	Pongo abelii (Sumatran orangutan) (Pongo pygmaeus abelii)	611	1
H2RAS4	H2RAS4_PANTR	unreviewed	Urokinase plasminogen activator surface receptor	PLAUR	Pan troglodytes (Chimpanzee)	335	1
K7AVB0	K7AVB0_PANTR	unreviewed	Plasminogen activator, urokinase	PLAU	Pan troglodytes (Chimpanzee)	431	1
L5M241	L5M241_MYODS	unreviewed	Urokinase-type plasminogen activator	MDA_GLEAN10020899	Myotis davidii (David's myotis)	636	1
L5MAU4	L5MAU4_MYODS	unreviewed	Plasminogen activator inhibitor 2	MDA_GLEAN10017759	Myotis davidii (David's myotis)	439	1
L5LRW5	L5LRW5_MYODS	unreviewed	Tissue-type plasminogen activator	MDA_GLEAN10024892	Myotis davidii (David's myotis)	564	1
L5M5T6	L5M5T6_MYODS	unreviewed	Urokinase plasminogen activator surface receptor	MDA_GLEAN10003689	Myotis davidii (David's myotis)	282	1
A9NJ78	A9NJ78_FELCA	unreviewed	Plasminogen activator inhibitor 1 (Fragment)	PAI-1	Felis catus (Cat) (Felis silvestris catus)	260	1
Q8WND4	Q8WND4_CHLAE	unreviewed	Plasminogen activator inhibitor type-1		Chlorocebus aethiops (Green monkey) (Cercopithecus aethiops)	402	1
Q8MI31	Q8MI31_HORSE	unreviewed	Plasminogen activator inhibitor-1 (Fragment)	PAI-1	Equus caballus (Horse)	280	1
N0GW18	N0GW18_CAPHI	unreviewed	Urokinase plasminogen activator (Fragment)	u-PA	Capra hircus (Goat)	136	1
N0GVS0	N0GVS0_CAPHI	unreviewed	Urokinase plasminogen activator receptor (Fragment)	u-PAR	Capra hircus (Goat)	153	1
F1SU38	F1SU38_PIG	unreviewed	Urokinase-type plasminogen activator	PLAU	Sus scrofa (Pig)	442	1
I3LQQ6	I3LQQ6_PIG	unreviewed	Plasminogen activator inhibitor 1	SERPINE1	Sus scrofa (Pig)	393	1
F1SE20	F1SE20_PIG	unreviewed	Tissue-type plasminogen activator	PLAT	Sus scrofa (Pig)	562	1
L8ITC3	L8ITC3_BOSMU	unreviewed	Plasminogen activator inhibitor 1	M91_01015	Bos grunniens mutus	402	1
L8I7B9	L8I7B9_BOSMU	unreviewed	Tissue-type plasminogen activator	M91_05778	Bos grunniens mutus	566	1
L8IAM6	L8IAM6_BOSMU	unreviewed	Urokinase-type plasminogen activator	M91_19898	Bos grunniens mutus	433	1
L8IIF1	L8IIF1_BOSMU	unreviewed	Urokinase plasminogen activator surface receptor	M91_20284	Bos grunniens mutus	330	1
B6DMH3	B6DMH3_CARPS	unreviewed	Plasminogen activator (Fragment)	PLAT	Carollia perspicillata (Seba's short-tailed bat)	564	1
Q9TV83	Q9TV83_CANFA	unreviewed	Apolipoprotein H (Fragment)	APOH	Canis familiaris (Dog) (Canis lupus familiaris)	41
G3SDW4	G3SDW4_GORGO	unreviewed	Uncharacterized protein	101130486	Gorilla gorilla gorilla (Lowland gorilla)	341
K9IJK6	K9IJK6_DESRO	unreviewed	Putative salivary plasminogen activator gamma		Desmodus rotundus (Vampire bat)	394	1
G7PBR4	G7PBR4_MACFA	unreviewed	Tissue-type plasminogen activator	EGM_17275	Macaca fascicularis (Crab-eating macaque) (Cynomolgus monkey)	562	1
B3TZE1	B3TZE1_MACFA	unreviewed	Plasminogen activator inhibitor 1 (Fragment)	PAI-1	Macaca fascicularis (Crab-eating macaque) (Cynomolgus monkey)	105	1
B6DMH4	B6DMH4_DIPEC	unreviewed	Plasminogen activator (Fragment)	PLAT	Diphylla ecaudata (Hairy-legged vampire bat)	563	1
G7PW68	G7PW68_MACFA	unreviewed	Plasminogen activator inhibitor 2	EGM_08929	Macaca fascicularis (Crab-eating macaque) (Cynomolgus monkey)	415	1
A5HC63	A5HC63_RABIT	unreviewed	Plasminogen activator inhibitor 2 (Fragment)		Oryctolagus cuniculus (Rabbit)	270	1
L5KD52	L5KD52_PTEAL	unreviewed	Tissue-type plasminogen activator	PAL_GLEAN10021539	Pteropus alecto (Black flying fox)	582	1
O77772	O77772_RABIT	unreviewed	Putative plasminogen activator inhibitor-1 (Fragment)		Oryctolagus cuniculus (Rabbit)	182	1
G1SJM1	G1SJM1_RABIT	unreviewed	Uncharacterized protein	APOH	Oryctolagus cuniculus (Rabbit)	353
L5KCW6	L5KCW6_PTEAL	unreviewed	Urokinase-type plasminogen activator	PAL_GLEAN10020488	Pteropus alecto (Black flying fox)	433	1
L5KM26	L5KM26_PTEAL	unreviewed	Urokinase plasminogen activator surface receptor	PAL_GLEAN10003973	Pteropus alecto (Black flying fox)	295	1
K9JWL8	K9JWL8_STRUB	unreviewed	Plasminogen activator A	pauA	Streptococcus uberis	286	1
B9UYX5	B9UYX5_STRUB	unreviewed	Plasminogen activator A	pauA	Streptococcus uberis	286	1
B9UYY0	B9UYY0_STRUB	unreviewed	Plasminogen activator A	pauA	Streptococcus uberis	286	1
B9UYX8	B9UYX8_STRUB	unreviewed	Plasminogen activator A	pauA	Streptococcus uberis	286	1
K9JW04	K9JW04_STRUB	unreviewed	Plasminogen activator A	pauA	Streptococcus uberis	286	1
K9JW36	K9JW36_STRUB	unreviewed	Plasminogen activator A	pauA	Streptococcus uberis	286	1
Q9RIL4	Q9RIL4_STRUB	unreviewed	PauA protein (Plasminogen activator A)	pauA	Streptococcus uberis	286	1
K9JWI6	K9JWI6_STRUB	unreviewed	Plasminogen activator A	pauA	Streptococcus uberis	286	1
K9JWK0	K9JWK0_STRUB	unreviewed	Plasminogen activator A	pauA	Streptococcus uberis	286	1
B9UYW3	B9UYW3_STRUB	unreviewed	Plasminogen activator A	pauA	Streptococcus uberis	286	1
Q3L7I1	Q3L7I1_ECOLX	unreviewed	OmpT (Omptin) (Protease 7) (EC 3.4.23.49)	ompT ECS286_0043 O2ColV26	Escherichia coli	317
H7EIT1	H7EIT1_9SPIO	unreviewed	Plasminogen activator Pla (EC 3.4.23.48)	TresaDRAFT_2387	Treponema saccharophilum DSM 2985	347	1
Q7X2A9	Q7X2A9_YERPE	unreviewed	Plasminogen activator (Fragment)	pla	Yersinia pestis	80	1
R4IQK6	R4IQK6_YERPE	unreviewed	Plasminogen activator (Fragment)	pla	Yersinia pestis	44	1
Q70YZ7	Q70YZ7_STRDY	unreviewed	Plasminogen activator	padA	Streptococcus dysgalactiae	165	1
G8UU45	G8UU45_LEGPN	unreviewed	Plasminogen activator	lp12_2380	Legionella pneumophila subsp. pneumophila ATCC 43290	308	1
K9JWM2	K9JWM2_STRUB	unreviewed	Plasminogen activator A	pauA	Streptococcus uberis	286	1
K9JXT1	K9JXT1_STRUB	unreviewed	Plasminogen activator A	pauA	Streptococcus uberis	286	1
K9JXJ3	K9JXJ3_STRUB	unreviewed	Plasminogen activator A	pauA	Streptococcus uberis	286	1
Q934F7	Q934F7_STRUB	unreviewed	Plasminogen activator	pauB	Streptococcus uberis	377	1
B9UYW6	B9UYW6_STRUB	unreviewed	Plasminogen activator A	pauA	Streptococcus uberis	286	1
B9UYX4	B9UYX4_STRUB	unreviewed	Plasminogen activator A	pauA	Streptococcus uberis	286	1
B9UYX1	B9UYX1_STRUB	unreviewed	Plasminogen activator A	pauA	Streptococcus uberis	286	1
K9JW12	K9JW12_STRUB	unreviewed	Plasminogen activator A	pauA	Streptococcus uberis	286	1
K9JXK9	K9JXK9_STRUB	unreviewed	Plasminogen activator A	pauA	Streptococcus uberis	286	1
K9JW29	K9JW29_STRUB	unreviewed	Plasminogen activator A	pauA	Streptococcus uberis	286	1
E7E2K0	E7E2K0_9BACT	unreviewed	Plasminogen activator Pla (EC 3.4.23.48) (Fragment)	pla	Uncultured bacterium	294	1
Q9R3K8	Q9R3K8_STRSP	unreviewed	Putative plasminogen activator	pauA	Streptococcus sp.	286	1
Q9S6V1	Q9S6V1_STRSP	unreviewed	Putative plasminogen activator	pauA	Streptococcus sp.	286	1
C9R1F9	C9R1F9_ECOD1	unreviewed	Outer membrane protease (Plasminogen activator Pla) (EC 3.4.23.48)	ompT EcDH1_3064 ECDH1ME8569_0533	Escherichia coli (strain ATCC 33849 / DSM 4235 / NCIB 12045 / K12 / DH1)	317	1
A5IF72	A5IF72_LEGPC	unreviewed	Plasminogen activator	pla LPC_2092	Legionella pneumophila (strain Corby)	308	1
D5T879	D5T879_LEGP2	unreviewed	Pla plasminogen activator	lpa_03473	Legionella pneumophila serogroup 1 (strain 2300/99 Alcoy)	308	1
Q5ZSX9	Q5ZSX9_LEGPH	unreviewed	Plasminogen activator (EC 3.4.23.49)	pla lpg2387	Legionella pneumophila subsp. pneumophila (strain Philadelphia 1 / ATCC 33152 / DSM 7513)	308	1
B4U591	B4U591_STREM	unreviewed	Streptokinase plasminogen activator Skc	skc Sez_1775	Streptococcus equi subsp. zooepidemicus (strain MGCS10565)	424	1
G5E899	G5E899_MOUSE	unreviewed	Plasminogen activator inhibitor 1 (Serine (Or cysteine) peptidase inhibitor, clade E, member 1, isoform CRA_b)	Serpine1 mCG_18018	Mus musculus (Mouse)	402	1
M0R3P2	M0R3P2_RAT	unreviewed	Urokinase plasminogen activator surface receptor	Plaur	Rattus norvegicus (Rat)	328	1
F1LM16	F1LM16_RAT	unreviewed	Plasminogen activator inhibitor 1	Serpine1	Rattus norvegicus (Rat)	402	1
F1LQU0	F1LQU0_RAT	unreviewed	Urokinase plasminogen activator surface receptor	Plaur	Rattus norvegicus (Rat)	167	1
M0R6Z6	M0R6Z6_RAT	unreviewed	Urokinase plasminogen activator surface receptor	Plaur	Rattus norvegicus (Rat)	326	1
G3HD32	G3HD32_CRIGR	unreviewed	Plasminogen activator inhibitor 2, macrophage	I79_008406	Cricetulus griseus (Chinese hamster) (Cricetulus barabensis griseus)	319	1
G3HHH6	G3HHH6_CRIGR	unreviewed	Salivary plasminogen activator alpha 2	I79_010093	Cricetulus griseus (Chinese hamster) (Cricetulus barabensis griseus)	675	1
G3HA54	G3HA54_CRIGR	unreviewed	Plasminogen activator inhibitor 1	I79_007296	Cricetulus griseus (Chinese hamster) (Cricetulus barabensis griseus)	270	1
G3GWP9	G3GWP9_CRIGR	unreviewed	Urokinase-type plasminogen activator	I79_002178	Cricetulus griseus (Chinese hamster) (Cricetulus barabensis griseus)	397	1
G3HYY3	G3HYY3_CRIGR	unreviewed	Urokinase plasminogen activator surface receptor	I79_016276	Cricetulus griseus (Chinese hamster) (Cricetulus barabensis griseus)	186	1
G5BT55	G5BT55_HETGA	unreviewed	Tissue-type plasminogen activator	GW7_08530	Heterocephalus glaber (Naked mole rat)	560	1
G5AXC4	G5AXC4_HETGA	unreviewed	Plasminogen activator inhibitor 1	GW7_12460	Heterocephalus glaber (Naked mole rat)	402	1
G5B600	G5B600_HETGA	unreviewed	Plasminogen activator inhibitor 2 (Fragment)	GW7_09825	Heterocephalus glaber (Naked mole rat)	359	1
G5C7I1	G5C7I1_HETGA	unreviewed	Urokinase-type plasminogen activator	GW7_13169	Heterocephalus glaber (Naked mole rat)	570	1
G5CBP5	G5CBP5_HETGA	unreviewed	Urokinase plasminogen activator surface receptor	GW7_18179	Heterocephalus glaber (Naked mole rat)	328	1
Q6PN78	Q6PN78_PERLE	unreviewed	Plasminogen activator inhibitor (Fragment)	serpine1	Peromyscus leucopus (White-footed mouse)	93	1
I7HJR3	I7HJR3_MOUSE	unreviewed	Beta-2-glycoprotein 1 (Fragment)	Apoh	Mus musculus (Mouse)	154
I7HPW5	I7HPW5_MOUSE	unreviewed	Beta-2-glycoprotein 1 (Fragment)	Apoh	Mus musculus (Mouse)	51
J3JS85	J3JS85_MOUSE	unreviewed	Beta-2-glycoprotein 1 (Fragment)	Apoh	Mus musculus (Mouse)	33
Q924Q0	Q924Q0_MOUSE	unreviewed	V165-D-J-C mu protein (Fragment)	V165-D-J-C mu	Mus musculus (Mouse)	143
F6QN99	F6QN99_MOUSE	unreviewed	Plasminogen activator inhibitor 2, macrophage (Fragment)	Serpinb2	Mus musculus (Mouse)	35	1
Q28C25	Q28C25_XENTR	unreviewed	Serine (Or cysteine) proteinase inhibitor, clade E (Nexin, plasminogen activator inhibitor type 1), member 2 (Uncharacterized protein)	serpine2 TEgg054m19.1-001	Xenopus tropicalis (Western clawed frog) (Silurana tropicalis)	395	1
Q50LG7	Q50LG7_ORYLA	unreviewed	Tissue-type plasminogen activator (Uncharacterized protein)	tPA tpa	Oryzias latipes (Medaka fish) (Japanese ricefish)	580	1
Q7ZVL5	Q7ZVL5_DANRE	unreviewed	Serine (Or cysteine) proteinase inhibitor, clade E (Nexin, plasminogen activator inhibitor type 1), member 2 (Uncharacterized protein)	serpine2	Danio rerio (Zebrafish) (Brachydanio rerio)	395	1
F6KMI0	F6KMI0_EPICO	unreviewed	Prostate stem cell antigen-like protein (Urokinase plasminogen activator surface receptor-like protein)		Epinephelus coioides (Orange-spotted grouper) (Epinephelus nebulosus)	205	1
F1NYX5	F1NYX5_CHICK	unreviewed	Urokinase-type plasminogen activator	PLAU	Gallus gallus (Chicken)	434	1
E5L0E5	E5L0E5_AGKPL	unreviewed	Plasminogen activator-like protein		Agkistrodon piscivorus leucostoma (Western cottonmouth) (Acontias leucostoma)	258	1
Q6P808	Q6P808_XENTR	unreviewed	Serine (Or cysteine) proteinase inhibitor, clade E (Nexin, plasminogen activator inhibitor type 1), member 2	MGC76024	Xenopus tropicalis (Western clawed frog) (Silurana tropicalis)	315	1
R7VV83	R7VV83_COLLI	unreviewed	Plasminogen activator inhibitor 2	A306_09674	Columba livia (Domestic pigeon)	407	1
M7BFC7	M7BFC7_CHEMY	unreviewed	Plasminogen activator inhibitor 2 type A	UY3_06143	Chelonia mydas (Green sea-turtle) (Chelonia agassizi)	116	1
M7B1G5	M7B1G5_CHEMY	unreviewed	Tissue-type plasminogen activator	UY3_11157	Chelonia mydas (Green sea-turtle) (Chelonia agassizi)	506	1
R0LEM5	R0LEM5_ANAPL	unreviewed	Urokinase-type plasminogen activator (Fragment)	Anapl_00140	Anas platyrhynchos (Domestic duck) (Anas boschas)	395	1
R0JAY3	R0JAY3_ANAPL	unreviewed	Tissue-type plasminogen activator (Fragment)	Anapl_08271	Anas platyrhynchos (Domestic duck) (Anas boschas)	544	1
R0LBP6	R0LBP6_ANAPL	unreviewed	Plasminogen activator inhibitor 2 (Fragment)	Anapl_04175	Anas platyrhynchos (Domestic duck) (Anas boschas)	412	1
D7RP05	D7RP05_9SMEG	unreviewed	Tissue plasminogen activator	PLAT	Xiphophorus nigrensis (Panuco swordtail)	581	1
G1N5Y2	G1N5Y2_MELGA	unreviewed	Uncharacterized protein	LOC100541575	Meleagris gallopavo (Common turkey)	345
							165
